# Supplementary material for: Temporal Transcriptomic and Metabolomic Reprogramming Unveils a Two-Phase Salt Tolerance Mechanism in Apocynum venetum
Source: Int J Mol Sci. 2026 Feb 17;27(4):1917. doi: 10.3390/ijms27041917 (PMC12940728; doi:10.3390/ijms27041917)
Supplement: Supplementary file 1 [file ijms-27-01917-s001.zip › Table S1.xlsx]

## Sheet: Sheet1
Table S1:Genes annotated to phenylpropanoid biosynthesis and glutathione metabolism KEGG pathways that are upregulated during early and late salt stress responses in A. venetum.
Phenylpropanoid biosynthesis pathway genes (log2FC values)						Glutathione metabolism pathway genes (log2FC values)
Transcript id	Gene Name	Description	CK7 vs. NaCl7	CK18 vs. NaCl18	NaCl7 vs. NaCl18	Transcript id	Gene Name	Description	CK7 vs. NaCl7	CK18 vs. NaCl18	NaCl7 vs. NaCl18
TRINITY_DN25992_c0_g1	10HGO	8-hydroxygeranioldehydrogenase	0.880094	1.76241	2.49756	TRINITY_DN1232_c0_g1	E1.11.1.11	L-ascorbate peroxidase	2.12001	2.60034	0.558098
TRINITY_DN16108_c0_g1	4CL	4-coumarate-CoAligase	-0.73241	0.0604772	0.26752	TRINITY_DN10473_c0_g1	E1.11.1.11	L-ascorbate peroxidase	-0.153957	-0.333262	0.266744
TRINITY_DN21770_c0_g3	4CL	4-coumarate-CoAligase	-1.25542	-0.424011	0.758253	TRINITY_DN495_c0_g1	E1.11.1.11	L-ascorbate peroxidase	0.109235	0.411756	0.619557
TRINITY_DN30997_c0_g1	4CL	4-coumarate-CoAligase	0.880094	0.273382	2.25828	TRINITY_DN1622_c0_g1	G6PD	Glucose-6-phosphate1-dehydrogenase	-0.447627	-0.722994	0.552994
TRINITY_DN9332_c0_g3	4CL	4-coumarate-CoAligase	0.966331	0.948278	0.543307	TRINITY_DN3066_c0_g1	G6PD	Glucose-6-phosphate1-dehydrogenase	-0.0838797	-0.00670767	0.0664705
TRINITY_DN15917_c0_g2	beta-glucosidase	beta-glucosidase	-0.0816788	1.43729	1.31946	TRINITY_DN8343_c0_g1	G6PD	Glucose-6-phosphate1-dehydrogenase	-0.466331	0.888037	1.37552
TRINITY_DN21571_c0_g1	beta-glucosidase	beta-glucosidase	-1.04346	-0.114517	0.731834	TRINITY_DN3532_c0_g1	G6PD	Glucose-6-phosphate1-dehydrogenase	0.226627	1.0143	0.185993
TRINITY_DN2713_c0_g1	beta-glucosidase	beta-glucosidase	-0.172611	0.0246145	0.930405	TRINITY_DN993_c0_g1	GGCT	Gamma-glutamyl cyclo transferase, plant	-1.31579	0.741999	1.44568
TRINITY_DN97_c0_g1	beta-glucosidase	beta-glucosidase	-0.120032	0.0109581	0.470394	TRINITY_DN8963_c0_g1	gshA	Glutamate-cysteine ligase	-0.2693	-0.150966	0.0330576
TRINITY_DN2713_c0_g2	beta-glucosidase	beta-glucosidase	1.72866	2.07832	1.36234	TRINITY_DN25286_c0_g1	gshA	Glutamate-cysteine ligase	-2.03112	0.847255	0.731834
TRINITY_DN575_c0_g1	beta-glucosidase	beta-glucosidase	0.203467	0.0607724	0.659263	TRINITY_DN7451_c0_g1	GSS	Glutathione synthase	-0.217898	-0.401355	0.271894
TRINITY_DN11087_c0_g1	bglB	beta-glucosidase	-0.912553	0.245478	0.131198	TRINITY_DN10120_c0_g1	GST	Glutathione S-transferase	0.0487056	0.48822	0.541922
TRINITY_DN16484_c0_g1	bglB	beta-glucosidase	-0.646882	-0.542494	1.54117	TRINITY_DN11162_c0_g1	GST	Glutathione S-transferase	0.228157	0.498752	0.480082
TRINITY_DN8681_c0_g1	bglB	beta-glucosidase	-0.0626906	-0.429969	0.381804	TRINITY_DN1584_c0_g1	GST	Glutathione S-transferase	-0.0382921	0.760058	0.465219
TRINITY_DN9395_c0_g1	bglB	beta-glucosidase	-1.28398	-0.278577	0.952311	TRINITY_DN1596_c0_g1	GST	Glutathione S-transferase	-0.687336	0.00847293	1.1124
TRINITY_DN16360_c0_g1	bglB	beta-glucosidase	0.564466	0.490807	0.171843	TRINITY_DN18593_c0_g1	GST	Glutathione S-transferase	0.403072	0.773914	0.32426
TRINITY_DN1915_c0_g2	bglB	beta-glucosidase	0.760617	-0.15975	0.555107	TRINITY_DN18795_c0_g1	GST	Glutathione S-transferase	0.0839633	2.01257	0.64361
TRINITY_DN9217_c0_g1	bglB	beta-glucosidase	-0.510157	0.0449109	0.0173215	TRINITY_DN2602_c1_g1	GST	Glutathione S-transferase	-0.468561	0.183963	1.00229
TRINITY_DN3969_c0_g1	bglX	beta-glucosidase	0.0125325	-0.429995	1.10139	TRINITY_DN29575_c0_g1	GST	Glutathione S-transferase	-0.993445	2.33728	3.04747
TRINITY_DN8367_c0_g3	bglX	beta-glucosidase	-0.62953	-0.112956	0.876244	TRINITY_DN32069_c0_g1	GST	Glutathione S-transferase	-0.882109	0.718684	0.848307
TRINITY_DN877_c0_g1	bglX	beta-glucosidase	-0.679672	-0.186953	0.522019	TRINITY_DN3342_c0_g2	GST	Glutathione S-transferase	0.148777	0.233524	0.402384
TRINITY_DN9174_c0_g1	bglX	beta-glucosidase	-0.107804	-0.119811	0.306594	TRINITY_DN33422_c0_g1	GST	Glutathione S-transferase	-2.67021	0.43083	1.48232
TRINITY_DN21820_c0_g1	CAD	Cinnamyl-alcoholdehydrogenase	-3.75048	1.10538	5.96331	TRINITY_DN33509_c0_g1	GST	Glutathione S-transferase	-0.208144	0.813911	1.1829
TRINITY_DN28034_c0_g1	CAD	Cinnamyl-alcoholdehydrogenase	-0.80377	-0.166491	1.04697	TRINITY_DN3626_c0_g1	GST	Glutathione S-transferase	-0.156399	0.0887757	0.350368
TRINITY_DN31933_c0_g1	CAD	Cinnamyl-alcoholdehydrogenase	0.953488	1.74958	0.623103	TRINITY_DN6039_c0_g1	GST	Glutathione S-transferase	0.473294	4.0309	3.5063
TRINITY_DN11775_c0_g1	CAD	Cinnamyl-alcoholdehydrogenase	0.356507	-0.0165114	0.248807	TRINITY_DN8676_c0_g1	GST	Glutathione S-transferase	0.37031	1.59669	1.54984
TRINITY_DN13461_c0_g1	CCoAOMT/E2.1.1.104	Caffeoyl-CoAO-methyltransferase	-1.32321	-0.647566	0.085693	TRINITY_DN20926_c0_g1	GST	Glutathione S-transferase	0	-0.942593	0.731834
TRINITY_DN7368_c0_g1	CCR	Cinnamoyl-CoAreductase	0.522944	0.731279	0.0913731	TRINITY_DN28145_c0_g1	GST	Glutathione S-transferase	2.2632	1.86	2.32987
TRINITY_DN1554_c0_g1	CYP73A	Trans-cinnamate4-monooxygenase	-0.754284	0.0858897	0.759306	TRINITY_DN6068_c0_g1	GST	Glutathione S-transferase	0.0966704	0.372975	0.152182
TRINITY_DN6409_c0_g1	CYP84A, F5H	Ferulate-5-hydroxylase	0.446399	1.09469	0.909708	TRINITY_DN8153_c1_g1	GST	Glutathione S-transferase	1.90796	1.14259	2.63177
TRINITY_DN3231_c0_g1	CYP98A, C3'H	5-O-(4-coumaroyl)-D-quinate3'-monooxygenase	-0.13485	0.405289	0.46053	TRINITY_DN1857_c0_g1	IDH1	Iso citrate dehydrogenase	-0.340727	0.164474	0.20545
TRINITY_DN6389_c0_g1	F6H	Feruloyl-CoA6-hydroxylase	0.318286	0.464755	0.599047	TRINITY_DN32007_c0_g1	PGD	6-phospho gluconate dehydrogenase	-0.632767	0.763081	1.48969
TRINITY_DN11505_c0_g1	HCT	ShikimateO-hydroxycinnamoyl transferase	1.21347	2.61897	2.8086	TRINITY_DN2245_c0_g1	PGD	6-phospho gluconate dehydrogenase	0.160806	0.451645	0.0723801
TRINITY_DN16037_c0_g1	HCT	ShikimateO-hydroxycinnamoyl transferase	0	-2.01688	1.66151	TRINITY_DN1943_c0_g2	RRM1/RRM2	Ribonucleoside-diphosphate reductase subunit M1/2	0.876357	0.75193	0.353933
TRINITY_DN16579_c0_g1	HCT	ShikimateO-hydroxycinnamoyl transferase	0	1.64489	1.52656	TRINITY_DN9621_c0_g1	RRM1/RRM2	Ribonucleoside-diphosphate reductase subunit M1/2	-0.807111	-0.645517	0.184507
TRINITY_DN32858_c0_g1	HCT	ShikimateO-hydroxycinnamoyl transferase	-3.2692	-2.39494	2.25956	TRINITY_DN3882_c0_g1	speE	Spermidine synthase	0.0210532	0.896463	0.0567803
TRINITY_DN5454_c0_g1	HCT	ShikimateO-hydroxycinnamoyl transferase	-3.0112	-2.328	0.654816	TRINITY_DN6496_c0_g1	speE	Spermidine synthase	-0.199922	-0.0432752	0.394927
TRINITY_DN6861_c0_g1	HCT	ShikimateO-hydroxycinnamoyl transferase	-0.088434	0.328587	0.850474
TRINITY_DN11189_c0_g1	HCT	ShikimateO-hydroxycinnamoyl transferase	0.781655	1.53331	0.17382
TRINITY_DN11712_c0_g1	HCT	ShikimateO-hydroxycinnamoyl transferase	-0.241182	0.14633	0.0374538
TRINITY_DN12210_c0_g1	HCT	ShikimateO-hydroxycinnamoyl transferase	0.0941296	0.276866	0.179188
TRINITY_DN12432_c0_g3	HCT	ShikimateO-hydroxycinnamoyl transferase	-0.0630661	0.427602	0.0705557
TRINITY_DN32703_c0_g1	katG	Catalase-peroxidase	0	0.849632	1.6965
TRINITY_DN2739_c1_g1	PAL	Phenylalanine ammonia-lyase	-0.735357	-0.363873	0.357628
TRINITY_DN16745_c0_g1	Peroxidase	Peroxidase	1.24921	2.45851	1.99255
TRINITY_DN17733_c0_g1	Peroxidase	Peroxidase	0.253152	0.537156	0.494211
TRINITY_DN23034_c0_g1	Peroxidase	Peroxidase	-0.405293	1.73667	0.792133
TRINITY_DN27777_c0_g1	Peroxidase	Peroxidase	-0.236449	0.954407	1.17638
TRINITY_DN29411_c0_g1	Peroxidase	Peroxidase	0.104384	0.355348	1.79807
TRINITY_DN29429_c0_g1	Peroxidase	Peroxidase	-2.40257	1.31587	3.8931
TRINITY_DN29689_c0_g1	Peroxidase	Peroxidase	-2.90523	0.847255	0.731834
TRINITY_DN9433_c0_g1	Peroxidase	Peroxidase	-0.663641	0.617608	1.08288
TRINITY_DN9534_c0_g1	Peroxidase	Peroxidase	-0.759426	0.171448	0.990007
TRINITY_DN19320_c0_g1	Peroxidase	Peroxidase	0.402514	-1.27934	0.000234217
TRINITY_DN20263_c0_g1	Peroxidase	Peroxidase	0	-1.23291	0.731834
TRINITY_DN25066_c0_g1	Peroxidase	Peroxidase	2.61834	2.43053	0.554461
TRINITY_DN7489_c0_g1	Peroxidase	Peroxidase	0.0860533	-0.579023	0.591846
TRINITY_DN22527_c0_g1	TOGT1	Scopoletin glucosyl transferase	-0.893953	4.77803	2.21665
TRINITY_DN22527_c0_g2	TOGT1	Scopoletin glucosyl transferase	-0.0816786	2.37147	1.2942
TRINITY_DN8749_c0_g1	TOGT1	Scopoletin glucosyl transferase	0.102387	0.291838	0.348554
TRINITY_DN21009_c0_g2	UGT72E	Coniferyl-alcohol glucosyl transferase	0.0183841	0.0713898	0.300377
