# Supplementary material for: Temporal Transcriptomic and Metabolomic Reprogramming Unveils a Two-Phase Salt Tolerance Mechanism in Apocynum venetum
Source: Int J Mol Sci. 2026 Feb 17;27(4):1917. doi: 10.3390/ijms27041917 (PMC12940728; doi:10.3390/ijms27041917)
Supplement: Supplementary file 1 [file ijms-27-01917-s001.zip › Table S2.xlsx]

## Sheet: Sheet2
Table S2: Top 30 hub genes of selected gene modules associated with early and late salt stress responses in A. venetum.
MEgrey60 Module	Gene Name	Gene Description	Connectivity	MEcyan Module	Gene Name	Gene Description	Connectivity	MEyellow Module	Gene Name	Gene Description	Connectivity
TRINITY_DN10269_c0_g1	NA	NA	11.9666	TRINITY_DN10110_c0_g3	NA	NA	8.48762	TRINITY_DN10055_c0_g1	NA	NA	65.2276
TRINITY_DN1090_c0_g1	NA	NA	8.56605	TRINITY_DN10778_c0_g1	CYCD3	Cyclin D3	8.96806	TRINITY_DN10065_c0_g1	FMO	Dimethylaniline monooxygenase (N-oxide forming) / hypotaurine monooxygenase	66.4628
TRINITY_DN13281_c0_g1	NA	NA	10.0301	TRINITY_DN10869_c0_g1	NA	NA	11.5015	TRINITY_DN10388_c0_g1	NA	NA	64.5753
TRINITY_DN13484_c0_g3	NA	NA	14.9848	TRINITY_DN12104_c0_g1	ARF	Auxin response factor	8.5051	TRINITY_DN12867_c0_g2	CYP90C1, ROT3	3-epi-6-deoxocathasterone 23-monooxygenase	66.5552
TRINITY_DN1355_c0_g1	NA	NA	14.8771	TRINITY_DN12129_c0_g1	IST1	Vacuolar protein sorting-associated protein IST1	8.6562	TRINITY_DN14300_c0_g1	HD-ZIP	Homeobox-leucine zipper protein	63.1523
TRINITY_DN13797_c0_g1	NA	NA	11.6248	TRINITY_DN12524_c0_g1	NA	NA	8.35852	TRINITY_DN14538_c0_g2	maeB	Malate dehydrogenase (oxaloacetate-decarboxylating)(NADP+)	65.1613
TRINITY_DN16_c0_g1	NA	NA	19.3918	TRINITY_DN12663_c0_g3	NFYA, HAP2	Nuclear transcription factor Y, alpha	15.6047	TRINITY_DN16468_c0_g1	NA	NA	78.2834
TRINITY_DN16159_c0_g1	NA	NA	12.535	TRINITY_DN14336_c0_g3	NA	NA	10.4505	TRINITY_DN2107_c0_g2	pckA	Phosphoenolpyruvate carboxykinase (ATP)	63.117
TRINITY_DN1696_c0_g1	HSFF	Heat shock transcription factor	13.8298	TRINITY_DN15358_c0_g1	NA	NA	14.1812	TRINITY_DN299_c0_g3	NA	NA	66.0316
TRINITY_DN215_c0_g1	PLD1_2	Phospholipase D1/2	16.3337	TRINITY_DN19063_c0_g1	NA	NA	14.2228	TRINITY_DN3058_c0_g1	NA	NA	64.663
TRINITY_DN2237_c0_g2	NA	NA	12.5303	TRINITY_DN21232_c0_g1	NA	NA	8.80495	TRINITY_DN3143_c0_g1	NA	NA	90.0297
TRINITY_DN25208_c0_g1	NA	NA	16.4579	TRINITY_DN22876_c0_g1	NA	NA	9.66461	TRINITY_DN32117_c0_g1	NA	NA	64.9395
TRINITY_DN26978_c0_g1	MAPKKK17_18	Mitogen-activated protein kinase kinase kinase 17/18	8.7528	TRINITY_DN25266_c0_g1	NA	NA	10.2071	TRINITY_DN3722_c0_g1	CACYBP, SIP	Calcyclin binding protein	74.7104
TRINITY_DN2750_c0_g2	NA	NA	17.2562	TRINITY_DN3213_c0_g2	SUPT4H1, SPT4	Transcription elongation factor SPT4	9.71715	TRINITY_DN3801_c0_g1	HSP20	HSP20 family protein	72.0249
TRINITY_DN27674_c0_g1	NA	NA	16.893	TRINITY_DN352_c0_g1	RAD51L3, RAD51D	RAD51-like protein 3	11.2302	TRINITY_DN4041_c0_g1	ZEP, ABA1	Zeaxanthin epoxidase	64.1839
TRINITY_DN33742_c0_g1	NA	NA	13.7749	TRINITY_DN4031_c0_g2	NA	NA	15.5082	TRINITY_DN4470_c0_g1	NA	NA	71.6548
TRINITY_DN3895_c0_g1	NA	NA	11.7317	TRINITY_DN4166_c0_g1	NA	NA	10.9472	TRINITY_DN477_c0_g1	NA	NA	82.5096
TRINITY_DN413_c0_g1	NA	NA	19.2368	TRINITY_DN4265_c0_g1	MCU	Calcium uniporter protein, mitochondrial	12.5648	TRINITY_DN5356_c0_g1	UXS1, uxs	UDP-glucuronate decarboxylase	70.3867
TRINITY_DN4233_c0_g1	NA	NA	12.3627	TRINITY_DN527_c0_g1	NA	NA	8.96021	TRINITY_DN544_c0_g1	NA	NA	65.7894
TRINITY_DN4652_c0_g1	DRAP1, NC2-alpha	Dr1-associated corepressor	18.2959	TRINITY_DN5281_c0_g1	NA	NA	8.6195	TRINITY_DN5805_c0_g1	HSP90A, htpG	Molecular chaperone HtpG	77.1126
TRINITY_DN5091_c0_g1	NA	NA	10.0785	TRINITY_DN5884_c0_g1	NA	NA	8.70783	TRINITY_DN5878_c0_g1	NA	NA	71.8863
TRINITY_DN5310_c0_g1	AOC	Allene oxide cyclase	17.1477	TRINITY_DN597_c0_g1	NA	NA	16.0417	TRINITY_DN6349_c0_g1	NA	NA	81.604
TRINITY_DN537_c0_g1	HSFF	Heat shock transcription factor	19.1803	TRINITY_DN6615_c0_g1	NA	NA	8.67087	TRINITY_DN6410_c1_g1	RP-L17, MRPL17, rplQ	Large subunit ribosomal protein L17	64.7907
TRINITY_DN5660_c0_g1	NA	NA	15.3548	TRINITY_DN7022_c0_g1	NA	NA	11.9526	TRINITY_DN6661_c0_g2	NA	NA	65.8938
TRINITY_DN6042_c0_g1	PAP	Poly(A) polymerase	10.6043	TRINITY_DN761_c0_g1	ILR1	IAA-amino acid hydrolase	16.5793	TRINITY_DN7942_c0_g1	HSP20	HSP20 family protein	71.3689
TRINITY_DN6192_c0_g1	NA	NA	11.9533	TRINITY_DN8059_c0_g2	NA	NA	8.877	TRINITY_DN8032_c0_g1	IAA	Auxin-responsive protein IAA	70.7605
TRINITY_DN6599_c0_g1	VPS13A_C	Vacuolar protein sorting-associated protein 13A/C	8.82749	TRINITY_DN8153_c1_g1	GST, gst	Glutathione S-transferase	8.72651	TRINITY_DN8823_c0_g1	SLC15A3_4, PHT	Solute carrier family 15 (peptide/histidine transporter), member 3/4	69.3534
TRINITY_DN6753_c1_g1	PMA1, PMA2	H+-transporting ATPase	9.21466	TRINITY_DN8332_c0_g1	PHO84	MFS transporter, PHS family, inorganic phosphate transporter	8.46547	TRINITY_DN9511_c0_g1	NA	NA	82.6983
TRINITY_DN8086_c0_g1	NA	NA	13.0717	TRINITY_DN887_c1_g1	TUBB	Tubulin beta	8.96101	TRINITY_DN958_c0_g1	NA	NA	63.0712
TRINITY_DN9210_c0_g1	NA	NA	15.6921	TRINITY_DN9627_c0_g2	NA	NA	9.10529	TRINITY_DN9983_c0_g1	SUS	Sucrose synthase	75.3788
MEmidnightblue Module	Gene Name	Gene Description	Connectivity	MEgreenyellow Module	Gene Name	Gene Description	Connectivity	MEbrown Module	Gene Name	Gene Description	Connectivity
TRINITY_DN10255_c0_g1	NA	NA	12.0681	TRINITY_DN10046_c0_g2	NA	NA	28.7876	TRINITY_DN10343_c0_g1	NA	NA	145.374
TRINITY_DN10360_c0_g2	CCoAOMT, E2.1.1.104	Caffeoyl-CoA O-methyltransferase	13.5822	TRINITY_DN10330_c0_g1	NA	NA	30.6593	TRINITY_DN10443_c0_g1	NA	NA	133.361
TRINITY_DN10822_c0_g1	OPCL1	OPC-8:0 CoA ligase 1	12.7414	TRINITY_DN10862_c0_g1	NA	NA	27.8683	TRINITY_DN11971_c0_g2	DNAJB4	DnaJ homolog subfamily B member 4	149.445
TRINITY_DN11595_c0_g1	NA	NA	10.1217	TRINITY_DN11075_c1_g1	NA	NA	32.1949	TRINITY_DN1232_c0_g1	E1.11.1.11	L-ascorbate peroxidase	129.761
TRINITY_DN12086_c0_g1	NA	NA	10.3453	TRINITY_DN11134_c0_g1	NA	NA	28.623	TRINITY_DN12855_c0_g1	NA	NA	134.78
TRINITY_DN12426_c0_g1	NA	NA	14.1091	TRINITY_DN11474_c0_g1	MGRN1	E3 ubiquitin-protein ligase MGRN1	29.6535	TRINITY_DN13255_c0_g1	NA	NA	128.687
TRINITY_DN12897_c0_g1	Laccase	Laccase	13.3004	TRINITY_DN12803_c0_g1	CALM	Calmodulin	31.6163	TRINITY_DN13999_c0_g2	NA	NA	134.998
TRINITY_DN13545_c0_g1	SCPL-IV	Serine carboxypeptidase-like clade IV	13.7887	TRINITY_DN14058_c1_g2	NA	NA	28.7907	TRINITY_DN1437_c0_g1	NA	NA	138.431
TRINITY_DN13664_c0_g2	CESA	Cellulose synthase A	18.4488	TRINITY_DN1496_c0_g3	MOV10	Helicase MOV-10	33.9631	TRINITY_DN2083_c0_g1	NA	NA	133.405
TRINITY_DN14444_c0_g1	NA	NA	12.1271	TRINITY_DN1566_c0_g1	FLS2	LRR receptor-like serine/threonine-protein kinase FLS2	40.3002	TRINITY_DN2113_c0_g1	NA	NA	133.632
TRINITY_DN14951_c0_g1	NA	NA	12.7858	TRINITY_DN18098_c0_g1	CPK	Calcium-dependent protein kinase	34.836	TRINITY_DN2153_c0_g1	ISA, treX	Isoamylase	126.901
TRINITY_DN15365_c0_g1	CYP98A, C3'H	5-O-(4-coumaroyl)-D-quinate 3'-monooxygenase	12.9696	TRINITY_DN19907_c0_g1	NA	NA	29.9523	TRINITY_DN2584_c0_g1	TPC1, CCH1	Two pore calcium channel protein, plant	129.267
TRINITY_DN15883_c0_g1	NA	NA	16.9321	TRINITY_DN19972_c0_g1	NA	NA	31.2495	TRINITY_DN3216_c0_g1	HSP20	HSP20 family protein	138.333
TRINITY_DN18633_c0_g1	NA	NA	11.0781	TRINITY_DN2091_c0_g1	NA	NA	27.976	TRINITY_DN3407_c0_g1	clpB	ATP-dependent Clp protease ATP-binding subunit ClpB	149.127
TRINITY_DN19115_c0_g1	NA	NA	12.2937	TRINITY_DN21570_c0_g1	NA	NA	34.2863	TRINITY_DN3451_c0_g1	PP2C	Protein phosphatase 2C	138.351
TRINITY_DN19478_c0_g1	NA	NA	12.413	TRINITY_DN2300_c0_g1	NA	NA	33.5424	TRINITY_DN3649_c0_g1	NA	NA	126.231
TRINITY_DN2742_c0_g1	NA	NA	10.0158	TRINITY_DN26935_c0_g1	NA	NA	30.7421	TRINITY_DN4444_c0_g2	ALDH7A1	Aldehyde dehydrogenase family 7 member A1	137.568
TRINITY_DN27638_c0_g1	NA	NA	13.7951	TRINITY_DN33381_c0_g1	NA	NA	42.4181	TRINITY_DN4471_c0_g1	NA	NA	133.004
TRINITY_DN29231_c0_g1	NA	NA	12.9758	TRINITY_DN3741_c1_g1	NA	NA	39.6727	TRINITY_DN4746_c0_g2	NA	NA	137.074
TRINITY_DN31144_c0_g1	SAUR	SAUR family protein	18.4384	TRINITY_DN5139_c0_g1	TMK	Receptor protein kinase TMK	36.1601	TRINITY_DN5174_c0_g1	NA	NA	126.169
TRINITY_DN4698_c0_g3	CESA	Cellulose synthase A	10.7584	TRINITY_DN5424_c0_g1	P4HA	Prolyl 4-hydroxylase	34.2161	TRINITY_DN6125_c0_g1	NA	NA	130.932
TRINITY_DN5640_c0_g1	Beta-glucosidase	Beta-glucosidase	11.3365	TRINITY_DN5798_c0_g1	NA	NA	28.614	TRINITY_DN6342_c0_g1	NA	NA	129.855
TRINITY_DN6586_c0_g1	CESA	Cellulose synthase A	15.0032	TRINITY_DN5935_c0_g1	SLC15A3_4, PHT	Solute carrier family 15 (peptide/histidine transporter), member 3/4	39.2625	TRINITY_DN6700_c0_g1	NA	NA	127.253
TRINITY_DN6637_c0_g1	ARPC2	Actin related protein 2/3 complex, subunit 2	10.2356	TRINITY_DN5971_c0_g1	NA	NA	34.0157	TRINITY_DN7015_c0_g1	NA	NA	128.563
TRINITY_DN7699_c0_g2	HNRNPUL1, E1BAP5	Heterogeneous nuclear ribonucleoprotein U-like protein 1	10.6699	TRINITY_DN6707_c0_g1	NA	NA	29.1196	TRINITY_DN7226_c0_g1	NA	NA	137.051
TRINITY_DN829_c0_g1	HSP20	HSP20 family protein	10.1435	TRINITY_DN8401_c0_g1	galM, GALM	Aldose 1-epimerase	29.0808	TRINITY_DN7349_c0_g1	NA	NA	134.731
TRINITY_DN8478_c0_g1	MAN	Mannan endo-1,4-beta-mannosidase	10.9902	TRINITY_DN8531_c0_g2	B3GALT1S	Beta-1,3-galactosyltransferase 1/2/3/4/5/7/8	42.2047	TRINITY_DN7457_c0_g2	PAO, ACD1	Pheophorbide a oxygenase	136.279
TRINITY_DN9527_c0_g1	XCP	Xylem cysteine proteinase	15.7822	TRINITY_DN9322_c0_g1	NA	NA	30.0127	TRINITY_DN841_c0_g1	NXN	Nucleoredoxin	138.852
TRINITY_DN9772_c0_g1	RAC1	Ras-related C3 botulinum toxin substrate 1	10.0826	TRINITY_DN9411_c0_g2	UBC	Ubiquitin C	29.0304	TRINITY_DN9461_c0_g1	PMPCB, MAS1	Mitochondrial-processing peptidase subunit beta	127.091
TRINITY_DN9844_c0_g1	NA	NA	12.2422	TRINITY_DN9845_c0_g1	NA	NA	29.9464	TRINITY_DN9519_c0_g1	NA	NA	129.849
